# Supplementary material for: Understanding Lignin Dissolution with Urea and the Formation of a Lignin Nano-Aggregate: A Multiscale Approach
Source: Nanomaterials (Basel). 2024 Mar 27;14(7):593. doi: 10.3390/nano14070593 (PMC11013285; doi:10.3390/nano14070593)
Supplement: Supplementary file 1 [file nanomaterials-14-00593-s001.zip]

Archive with 1 entries (1 files):
- nanomaterials-2925151-supplementary.pdf
